# Supplementary material for: Farnesoid X Receptor Attenuates the Tumorigenicity of Liver Cancer Stem Cells by Inhibiting STAT3 Phosphorylation
Source: Int J Mol Sci. 2025 Jan 28;26(3):1122. doi: 10.3390/ijms26031122 (PMC11817294; doi:10.3390/ijms26031122)
Supplement: Supplementary file 1 [file ijms-26-01122-s001.zip]

Archive with 6 entries (6 files):
- ijms-3395717-supplementary materials captions.pdf
- Fig S1.tif
- Fig S2.tif
- Fig S3.tif
- Fig S4.tif
- Fig S5.tif
